# Supplementary material for: ﻿New species and newly recorded species of Anisandrus Ferrari, 1867 ambrosia beetles from Thailand (Coleoptera, Curculionidae, Scolytinae, Xyleborini)
Source: Zookeys. 2023 Oct 20;1182:289–306. doi: 10.3897/zookeys.1182.105449 (PMC10612117; doi:10.3897/zookeys.1182.105449)
Supplement: XML Treatment for Anisandrus [file zookeys.1182.105449-treatment1.xml]

<!DOCTYPE tp:taxon-treatment
  PUBLIC "-//TaxonX//DTD Taxonomic Treatment Publishing DTD v0 20100105//EN" "tax-treatment-NSO.dtd">
<tp:taxon-treatment xmlns:tp="http://www.plazi.org/taxpub"><tp:treatment-meta><kwd-group><label>Taxon classification</label><kwd>
                <named-content content-type="kingdom">Animalia</named-content>
              </kwd><kwd>
                <named-content content-type="order">Coleoptera</named-content>
              </kwd><kwd>
                <named-content content-type="family">Curculionidae</named-content>
              </kwd></kwd-group><mixed-citation publication-type="journal"><person-group><name><surname>Sittichaya</surname><given-names>Wisut</given-names></name><name><surname>Smith</surname><given-names>Sarah M.</given-names></name><name><surname>Beaver</surname><given-names>Roger A.</given-names></name></person-group><article-title>﻿New species and newly recorded species of <italic><tp:taxon-name><tp:taxon-name-part taxon-name-part-type="genus" reg="Anisandrus">Anisandrus</tp:taxon-name-part></tp:taxon-name></italic> Ferrari, 1867 ambrosia beetles from Thailand (<tp:taxon-name><tp:taxon-name-part taxon-name-part-type="order">Coleoptera</tp:taxon-name-part></tp:taxon-name>, <tp:taxon-name><tp:taxon-name-part taxon-name-part-type="family">Curculionidae</tp:taxon-name-part></tp:taxon-name>, <tp:taxon-name><tp:taxon-name-part taxon-name-part-type="subfamily">Scolytinae</tp:taxon-name-part></tp:taxon-name>, <tp:taxon-name><tp:taxon-name-part taxon-name-part-type="tribe">Xyleborini</tp:taxon-name-part></tp:taxon-name>)</article-title><source>Zookeys</source><day>20</day><month>10</month><year>2023</year><volume>1182</volume><fpage>289</fpage><lpage>306</lpage><pub-id pub-id-type="doi">10.3897/zookeys.1182.105449</pub-id></mixed-citation></tp:treatment-meta><tp:nomenclature><label>﻿</label><tp:taxon-name>
              <object-id xmlns:xlink="http://www.w3.org/1999/xlink" content-type="arpha" xlink:type="simple">7DC14744-7D34-5E8A-9C9C-C85BA1F5B929</object-id>
              <tp:taxon-name-part taxon-name-part-type="genus" reg="Anisandrus">Anisandrus</tp:taxon-name-part>
            </tp:taxon-name><tp:taxon-authority>Ferrari, 1867</tp:taxon-authority><tp:nomenclature-citation-list><tp:nomenclature-citation><tp:taxon-name>
                  <tp:taxon-name-part taxon-name-part-type="genus" reg="Anisandrus">Anisandrus</tp:taxon-name-part>
                </tp:taxon-name><comment>Ferrari, 1867: 24.</comment></tp:nomenclature-citation></tp:nomenclature-citation-list></tp:nomenclature><tp:treatment-sec sec-type="type species" id="SECID0EAKAC"><title>Type species.</title><p><italic><tp:taxon-name><tp:taxon-name-part taxon-name-part-type="genus" reg="Apate">Apate</tp:taxon-name-part><tp:taxon-name-part taxon-name-part-type="species" reg="dispar">dispar</tp:taxon-name-part></tp:taxon-name></italic> Fabricius, 1792, by monotypy.</p></tp:treatment-sec><tp:treatment-sec sec-type="Differential diagnosis" id="SECID0ERKAC"><title>Differential diagnosis.</title><p>Antennal club obliquely truncate, type 1 (except <italic><tp:taxon-name><tp:taxon-name-part taxon-name-part-type="genus" reg="Anisandrus">A.</tp:taxon-name-part><tp:taxon-name-part taxon-name-part-type="species" reg="achaete">achaete</tp:taxon-name-part></tp:taxon-name></italic> Smith, Beaver &amp; Cognato, 2020, which is type 2) (<xref ref-type="bibr" rid="B6">Hulcr et al 2007</xref>; <xref ref-type="bibr" rid="B11">Smith et al. 2020</xref>), club taller than wide (except <italic><tp:taxon-name><tp:taxon-name-part taxon-name-part-type="genus" reg="Anisandrus">A.</tp:taxon-name-part><tp:taxon-name-part taxon-name-part-type="species" reg="achaete">achaete</tp:taxon-name-part></tp:taxon-name></italic> wider than tall); procoxae contiguous or narrowly separated; protibiae slender, obliquely or distinctly triangular, outer margin with 5−8 large socketed denticles on distal half, posterior face flat, unarmed, or with a few small granules; mesonotal mycangial tufts present (except <italic><tp:taxon-name><tp:taxon-name-part taxon-name-part-type="genus" reg="Anisandrus">A.</tp:taxon-name-part><tp:taxon-name-part taxon-name-part-type="species" reg="achaete">achaete</tp:taxon-name-part></tp:taxon-name></italic>, <italic><tp:taxon-name><tp:taxon-name-part taxon-name-part-type="genus" reg="Anisandrus">A.</tp:taxon-name-part><tp:taxon-name-part taxon-name-part-type="species" reg="carinensis">carinensis</tp:taxon-name-part></tp:taxon-name></italic> (Eggers, 1923), <italic><tp:taxon-name><tp:taxon-name-part taxon-name-part-type="genus" reg="Anisandrus">A.</tp:taxon-name-part><tp:taxon-name-part taxon-name-part-type="species" reg="paragogus">paragogus</tp:taxon-name-part></tp:taxon-name></italic> Smith, Beaver &amp; Cognato, 2020, and <italic><tp:taxon-name><tp:taxon-name-part taxon-name-part-type="genus" reg="Anisandrus">A.</tp:taxon-name-part><tp:taxon-name-part taxon-name-part-type="species" reg="uniseriatus">uniseriatus</tp:taxon-name-part></tp:taxon-name></italic> sp. nov.) along the pronotal base either as a small tuft the length of the scutellum and directly opposite it or extending laterally from the scutellum to striae 3 and with elytral base broadly, shallowly emarginated from the scutellum to striae 3; pronotum anterior margin with a row of serrations, pronotum lateral margins obliquely costate (<xref ref-type="bibr" rid="B11">Smith et al. 2020</xref>).</p><p>Some <italic><tp:taxon-name><tp:taxon-name-part taxon-name-part-type="genus" reg="Anisandrus">Anisandrus</tp:taxon-name-part></tp:taxon-name></italic> species have a median pair of pronotal serrations larger than the remaining serrations and superficially resemble <italic><tp:taxon-name><tp:taxon-name-part taxon-name-part-type="genus" reg="Cnestus">Cnestus</tp:taxon-name-part></tp:taxon-name></italic> Sampson species. The genera are easily separated by the lateral margin of the pronotum which is costate in <italic><tp:taxon-name><tp:taxon-name-part taxon-name-part-type="genus" reg="Anisandrus">Anisandrus</tp:taxon-name-part></tp:taxon-name></italic> and carinate in <italic><tp:taxon-name><tp:taxon-name-part taxon-name-part-type="genus" reg="Cnestus">Cnestus</tp:taxon-name-part></tp:taxon-name></italic>.</p></tp:treatment-sec><ref-list><ref id="B6"><mixed-citation xmlns:xlink="http://www.w3.org/1999/xlink" xlink:type="simple"><person-group><name name-style="western"><surname>Hulcr</surname><given-names>J</given-names></name><name name-style="western"><surname>Dole</surname><given-names>SA</given-names></name><name name-style="western"><surname>Beaver</surname><given-names>RA</given-names></name><name name-style="western"><surname>Cognato</surname><given-names>AI</given-names></name></person-group> (<year>2007</year>) <article-title>Cladistic review of generic taxonomic characters in <tp:taxon-name><tp:taxon-name-part taxon-name-part-type="subtribe">Xyleborina</tp:taxon-name-part></tp:taxon-name> (<tp:taxon-name><tp:taxon-name-part taxon-name-part-type="order">Coleoptera</tp:taxon-name-part></tp:taxon-name>: <tp:taxon-name><tp:taxon-name-part taxon-name-part-type="family">Curculionidae</tp:taxon-name-part></tp:taxon-name>: <tp:taxon-name><tp:taxon-name-part taxon-name-part-type="subfamily">Scolytinae</tp:taxon-name-part></tp:taxon-name>).</article-title><source>Systematic Entomology</source><volume>32</volume>(<issue>3</issue>): <fpage>568</fpage>–<lpage>584</lpage>. <ext-link xlink:href="10.1111/j.1365-3113.2007.00386.x" ext-link-type="doi" xlink:type="simple">https://doi.org/10.1111/j.1365-3113.2007.00386.x</ext-link></mixed-citation></ref><ref id="B11"><mixed-citation xmlns:xlink="http://www.w3.org/1999/xlink" xlink:type="simple"><person-group><name name-style="western"><surname>Smith</surname><given-names>SM</given-names></name><name name-style="western"><surname>Beaver</surname><given-names>RA</given-names></name><name name-style="western"><surname>Cognato</surname><given-names>AI</given-names></name></person-group> (<year>2020</year>) <article-title>A monograph of the <tp:taxon-name><tp:taxon-name-part taxon-name-part-type="tribe">Xyleborini</tp:taxon-name-part></tp:taxon-name> (<tp:taxon-name><tp:taxon-name-part taxon-name-part-type="order">Coleoptera</tp:taxon-name-part></tp:taxon-name>, <tp:taxon-name><tp:taxon-name-part taxon-name-part-type="family">Curculionidae</tp:taxon-name-part></tp:taxon-name>, <tp:taxon-name><tp:taxon-name-part taxon-name-part-type="subfamily">Scolytinae</tp:taxon-name-part></tp:taxon-name>) of the Indochinese Peninsula (except Malaysia) and China.</article-title><source>ZooKeys</source><volume>983</volume>: <fpage>1</fpage>–<lpage>442</lpage>. <ext-link xlink:href="10.3897/zookeys.983.52630" ext-link-type="doi" xlink:type="simple">https://doi.org/10.3897/zookeys.983.52630</ext-link></mixed-citation></ref></ref-list></tp:taxon-treatment>
