# Supplementary material for: ﻿New species and newly recorded species of Anisandrus Ferrari, 1867 ambrosia beetles from Thailand (Coleoptera, Curculionidae, Scolytinae, Xyleborini)
Source: Zookeys. 2023 Oct 20;1182:289–306. doi: 10.3897/zookeys.1182.105449 (PMC10612117; doi:10.3897/zookeys.1182.105449)
Supplement: XML Treatment for Anisandrus montanus [file zookeys.1182.105449-treatment2.xml]

<!DOCTYPE tp:taxon-treatment
  PUBLIC "-//TaxonX//DTD Taxonomic Treatment Publishing DTD v0 20100105//EN" "tax-treatment-NSO.dtd">
<tp:taxon-treatment xmlns:tp="http://www.plazi.org/taxpub"><tp:treatment-meta><kwd-group><label>Taxon classification</label><kwd>
                <named-content content-type="kingdom">Animalia</named-content>
              </kwd><kwd>
                <named-content content-type="order">Coleoptera</named-content>
              </kwd><kwd>
                <named-content content-type="family">Curculionidae</named-content>
              </kwd></kwd-group><mixed-citation publication-type="journal"><person-group><name><surname>Sittichaya</surname><given-names>Wisut</given-names></name><name><surname>Smith</surname><given-names>Sarah M.</given-names></name><name><surname>Beaver</surname><given-names>Roger A.</given-names></name></person-group><article-title>﻿New species and newly recorded species of <italic><tp:taxon-name><tp:taxon-name-part taxon-name-part-type="genus" reg="Anisandrus">Anisandrus</tp:taxon-name-part></tp:taxon-name></italic> Ferrari, 1867 ambrosia beetles from Thailand (<tp:taxon-name><tp:taxon-name-part taxon-name-part-type="order">Coleoptera</tp:taxon-name-part></tp:taxon-name>, <tp:taxon-name><tp:taxon-name-part taxon-name-part-type="family">Curculionidae</tp:taxon-name-part></tp:taxon-name>, <tp:taxon-name><tp:taxon-name-part taxon-name-part-type="subfamily">Scolytinae</tp:taxon-name-part></tp:taxon-name>, <tp:taxon-name><tp:taxon-name-part taxon-name-part-type="tribe">Xyleborini</tp:taxon-name-part></tp:taxon-name>)</article-title><source>Zookeys</source><day>20</day><month>10</month><year>2023</year><volume>1182</volume><fpage>289</fpage><lpage>306</lpage><pub-id pub-id-type="doi">10.3897/zookeys.1182.105449</pub-id></mixed-citation></tp:treatment-meta><tp:nomenclature><label>﻿</label><tp:taxon-name>
              <object-id xmlns:xlink="http://www.w3.org/1999/xlink" content-type="arpha" xlink:type="simple">5AFB2CC2-8C65-5364-B661-E11D001AEE5B</object-id>
              <tp:taxon-name-part taxon-name-part-type="genus" reg="Anisandrus">Anisandrus</tp:taxon-name-part>
              <tp:taxon-name-part taxon-name-part-type="species" reg="montanus">montanus</tp:taxon-name-part>
              <object-id xmlns:xlink="http://www.w3.org/1999/xlink" content-type="zoobank" xlink:type="simple">https://zoobank.org/A68B1284-FBA2-4172-AE79-02DBACC5BDD9</object-id>
            </tp:taxon-name><tp:taxon-authority>Sittichaya, Smith &amp; Beaver</tp:taxon-authority><tp:taxon-status xmlns:xlink="http://www.w3.org/1999/xlink" xlink:type="simple">sp. nov.</tp:taxon-status><xref ref-type="fig" rid="F1">Fig. 1</xref></tp:nomenclature><tp:treatment-sec sec-type="type material" id="SECID0EVPAC"><title>Type materials.</title><p><bold><italic>Holotype</italic></bold>: female, Thailand, Chiangmai Province, Chom Thong District, Doi Inthanon National Park, <named-content xmlns:xlink="http://www.w3.org/1999/xlink" content-type="dwc:verbatimCoordinates" xlink:type="simple"><named-content content-type="geo-json" specific-use="{&#34;type&#34;:&#34;Point&#34;,&#34;coordinates&#34;:[98.498667,18.534194]}" id="NCID0EEAAE" xlink:type="simple">18°32'03.1"N, 98°29'55.2"E</named-content></named-content>, 1680m, high montane forest, ethanol-baited traps, 01.vi.[20]20, W. Sittichaya (<named-content xmlns:xlink="http://www.w3.org/1999/xlink" content-type="dwc:institutional_code" xlink:title="Albert J. Cook Arthropod Research Collection, Michigan State University" xlink:href="http://grbio.org/institution/michigan-state-university" xlink:type="simple">MSUC</named-content>). <bold><italic>Paratypes</italic></bold>: same as holotype except: <named-content xmlns:xlink="http://www.w3.org/1999/xlink" content-type="dwc:verbatimCoordinates" xlink:type="simple"><named-content content-type="geo-json" specific-use="{&#34;type&#34;:&#34;Point&#34;,&#34;coordinates&#34;:[98.486972,18.586250]}" id="NCID0ETAAE" xlink:type="simple">18°35'10.5"N, 98°29'13.1"E</named-content></named-content>, 2,550 m, 01.iv.[20]19, W. Sittichaya (2, <abbrev xmlns:xlink="http://www.w3.org/1999/xlink" xlink:title="Private collection of Wisut Sittichaya, Songkhla" id="ABBRID0EYAAE" xlink:type="simple">WSTC</abbrev>; 1, <abbrev xmlns:xlink="http://www.w3.org/1999/xlink" xlink:title="Natural History Museum of the National Science Museum" id="ABBRID0E3AAE" xlink:type="simple">THNHM</abbrev>); Chiang Mai, Doi Inthanon NP, Kaew Maepan Trail, <named-content xmlns:xlink="http://www.w3.org/1999/xlink" content-type="dwc:verbatimCoordinates" xlink:type="simple"><named-content content-type="geo-json" specific-use="{&#34;type&#34;:&#34;Point&#34;,&#34;coordinates&#34;:[98.480167,18.552700]}" id="NCID0EDBAE" xlink:type="simple">18°33.162'N, 98°28.810'E</named-content></named-content>, 2250 m, Malaise trap, 10–17.xi.2006, Y. Areeluck (1, <abbrev xmlns:xlink="http://www.w3.org/1999/xlink" xlink:title="Roger A. Beaver collection, Chiang Mai" id="ABBRID0EIBAE" xlink:type="simple">RABC</abbrev>); as previous except: <named-content xmlns:xlink="http://www.w3.org/1999/xlink" content-type="dwc:verbatimCoordinates" xlink:type="simple"><named-content content-type="geo-json" specific-use="{&#34;type&#34;:&#34;Point&#34;,&#34;coordinates&#34;:[98.485950,18.589350]}" id="NCID0EPBAE" xlink:type="simple">18°35.361'N, 98°29.157'E</named-content></named-content>, summit forest, 2500 m, 9–16.viii.2006 (1, <abbrev xmlns:xlink="http://www.w3.org/1999/xlink" xlink:title="Roger A. Beaver collection, Chiang Mai" id="ABBRID0EUBAE" xlink:type="simple">RABC</abbrev>); as previous except: 6–13.ix.2006 (1, <abbrev xmlns:xlink="http://www.w3.org/1999/xlink" xlink:title="Queen Sirikit Botanical Garden" id="ABBRID0EYBAE" xlink:type="simple">QSBG</abbrev>).</p><fig id="F1" position="float" orientation="portrait"><object-id xmlns:xlink="http://www.w3.org/1999/xlink" content-type="doi" xlink:type="simple">10.3897/zookeys.1182.105449.figure1</object-id><object-id xmlns:xlink="http://www.w3.org/1999/xlink" content-type="arpha" xlink:type="simple">D43BD262-709A-57F8-9CB7-0C5959AA0FDC</object-id><label>Figure 1.</label><caption><p><italic><tp:taxon-name><tp:taxon-name-part taxon-name-part-type="genus" reg="Anisandrus">Anisandrus</tp:taxon-name-part><tp:taxon-name-part taxon-name-part-type="species" reg="montanus">montanus</tp:taxon-name-part></tp:taxon-name></italic> sp. nov. holotype female <bold>A</bold> dorsal view <bold>B</bold> postero-lateral view <bold>C</bold> lateral view <bold>D</bold> frons <bold>E</bold> declivital face.</p></caption><graphic xmlns:xlink="http://www.w3.org/1999/xlink" xlink:href="zookeys-1182-289_article-105449__-g001.jpg" position="float" orientation="portrait" xlink:type="simple" id="oo_924010.jpg"><uri content-type="original_file" xlink:type="simple">https://binary.pensoft.net/fig/924010</uri></graphic></fig></tp:treatment-sec><tp:treatment-sec sec-type="Similar species" id="SECID0E5CAE"><title>Similar species.</title><p><italic><tp:taxon-name><tp:taxon-name-part taxon-name-part-type="genus" reg="Anisandrus">A.</tp:taxon-name-part><tp:taxon-name-part taxon-name-part-type="species" reg="eggersi">eggersi</tp:taxon-name-part></tp:taxon-name></italic> (Beeson, 1930), <italic><tp:taxon-name><tp:taxon-name-part taxon-name-part-type="genus" reg="Anisandrus">A.</tp:taxon-name-part><tp:taxon-name-part taxon-name-part-type="species" reg="improbus">improbus</tp:taxon-name-part></tp:taxon-name></italic> (Sampson, 1913).</p></tp:treatment-sec><tp:treatment-sec sec-type="Differential diagnosis" id="SECID0E1DAE"><title>Differential diagnosis.</title><p>2.80–2.92 mm long (mean 2.86, <italic>n</italic> = 4); 2.33–2.43× as long as wide. This species is similar to <italic><tp:taxon-name><tp:taxon-name-part taxon-name-part-type="genus" reg="Anisandrus">A.</tp:taxon-name-part><tp:taxon-name-part taxon-name-part-type="species" reg="eggersi">eggersi</tp:taxon-name-part></tp:taxon-name></italic>, but the body is smaller and more elongate, the declivity is less laterally broadened, and the posterolateral margin is not feebly costate. It is also similar to <italic><tp:taxon-name><tp:taxon-name-part taxon-name-part-type="genus" reg="Anisandrus">A.</tp:taxon-name-part><tp:taxon-name-part taxon-name-part-type="species" reg="improbus">improbus</tp:taxon-name-part></tp:taxon-name></italic> but is distinguished by the following characteristics (<italic><tp:taxon-name><tp:taxon-name-part taxon-name-part-type="genus" reg="Anisandrus">A.</tp:taxon-name-part><tp:taxon-name-part taxon-name-part-type="species" reg="improbus">improbus</tp:taxon-name-part></tp:taxon-name></italic> given first): sparse pubescence vs moderate pubescence, body 3.3–3.4 mm long vs 2.80–2.92 mm long, and body form more elongate, 2.43−2.54× as long as wide, vs stouter, 2.33–2.43× as long as wide.</p></tp:treatment-sec><tp:treatment-sec sec-type="description" id="SECID0EDFAE"><title>Description.</title><p><bold>Female.</bold> 2.80–2.92 mm long (mean 2.86, <italic>n</italic> = 4); 2.33–2.43× as long as wide. Body shiny and black, except appendages yellowish brown; body moderately densely covered with long, yellowish-brown, hair-like setae. <bold><italic>Head</italic></bold>: epistoma entire, transverse, with a row of hair-like setae; setae moderately long, sparse. Frons feebly convex to upper level of eyes, smooth, moderately shining, rather sparsely punctured, except close to epistoma; punctures bearing long, fine, hair-like setae. Frons with a weakly elevated, glabrous median ridge from epistoma to mid-point; above the eyes slightly domed, less shiny, coriaceous. Eyes shallowly emarginate just above antennal insertion, upper part smaller than lower part. Submentum triangular, large, slightly impressed. Antennal scape regularly thick, slightly longer than club (1.1:1). Pedicel as wide as scape, half as long as funicle. Funicle 4-segmented, segment 1 shorter than pedicel. Club longer than wide, obliquely truncate, type 1; segment 1 corneous, encircling anterior face, with sharp marginal carina; segment 2 narrow, concave, corneous on anterior face; sutures absent on posterior face. <bold><italic>Pronotum</italic></bold>: 0.90× as long as wide, in dorsal view rounded, type 1, sides convex, rounded anteriorly; anterior margin with a row of six small serrations; serrations not larger than asperities behind. In lateral view short and tall, type 3, disc as long as anterior slope, summit at midpoint; summit from lateral view weakly raised, disc flat. Anterior slope with moderately spaced, medium-sized, coarse asperities, becoming lower and more strongly transverse towards summit. Disc alutaceous, subshining, sparsely granulate-punctate, with a semi-recumbent, moderately long, fine, forwardly directed, hair-like seta arising from just anterior to each granule. Lateral margins obliquely costate; costa long, slightly elevated. Base slightly, broadly concave; posterior angles angulate. Mycangial tuft present along basal margin; tuft moderately setose, approximately equal to width of scutellum. <bold><italic>Elytra</italic></bold>: 1.44× as long as wide, 1.63× as long as pronotum. Scutellum moderate in size, flat. Base transverse, edge oblique, humeral angles rounded, parallel-sided in basal 5/8, then broadly rounded to apex; surface shiny. Disc shiny, moderately convex, without transverse saddle-like depression; striae with broad, shallow punctures separated by 1/2 diameter of a puncture, setose, setae slightly longer than two diameters of a puncture, semi-recumbent, hair-like; interstriae flat, 2–3× as wide as striae, punctate; punctures uniseriate, minute, setose; setae long, erect, hair-like, becoming longer posteriorly; interstriae 2 weakly raised near declivital summit, so that first striae and interstriae appear shallowly sulcate. Declivity occupying approximately 1/3 of elytra, evenly rounded, declivital face narrow, opalescent, weakly bisulcate, moderately impressed between interstriae 1 and 3 in upper part, interstriae 3 weakly inflated near summit, flat below. Declivital striae weakly impressed, strial punctures moderately larger and deeper than those of disc, with setae as described for disc; interstriae impunctate, sparsely minutely granulate; setae 2–3× width of interstriae 2, erect, hair-like; interstriae 2 either as wide as or narrower than interstriae 3 at midpoint of declivity. Declivital summit armed with a small, sharp, backwardly pointed spine on interstriae 2 and 3; spine on interstriae 2 stronger. Posterolateral margin costate to interstriae 5. <bold><italic>Legs</italic></bold>: procoxae contiguous. Protibiae obliquely triangular, broadest at apical 1/3; posterior face of protibiae punctate, with some punctures near base and inner margin with small, sparse granules; apical ½ of outer margin with six large, socketed denticles, their length longer than basal width. Meso- and metatibiae flattened; outer margins evenly rounded with nine and 10 large socketed denticles, respectively.</p><p><bold>Male.</bold> Unknown.</p></tp:treatment-sec><tp:treatment-sec sec-type="etymology" id="SECID0E4FAE"><title>Etymology.</title><p>Latin adjective <italic>montanus</italic>, found on mountains. The species is known only from Doi Inthanon, the highest mountain in Thailand, at 1680‒2550 m.</p></tp:treatment-sec><tp:treatment-sec sec-type="distribution" id="SECID0EFGAE"><title>Distribution.</title><p>Thailand (Chiangmai Province).</p></tp:treatment-sec><tp:treatment-sec sec-type="biology" id="SECID0EKGAE"><title>Biology.</title><p>This species prefers montane forest.</p></tp:treatment-sec><tp:treatment-sec sec-type="remarks" id="SECID0EPGAE"><title>Remarks.</title><p>Three of the paratypes listed above were previously reported as <italic><tp:taxon-name><tp:taxon-name-part taxon-name-part-type="genus" reg="Anisandrus">A.</tp:taxon-name-part><tp:taxon-name-part taxon-name-part-type="species" reg="apicalis">apicalis</tp:taxon-name-part></tp:taxon-name></italic> by <xref ref-type="bibr" rid="B2">Beaver et al. (2014)</xref>.</p></tp:treatment-sec><ref-list><ref id="B2"><mixed-citation xmlns:xlink="http://www.w3.org/1999/xlink" xlink:type="simple"><person-group><name name-style="western"><surname>Beaver</surname><given-names>RA</given-names></name><name name-style="western"><surname>Sittichaya</surname><given-names>W</given-names></name><name name-style="western"><surname>Liu</surname><given-names>L-Y</given-names></name></person-group> (<year>2014</year>) <article-title>A synopsis of the scolytine ambrosia beetles of Thailand (<tp:taxon-name><tp:taxon-name-part taxon-name-part-type="order">Coleoptera</tp:taxon-name-part></tp:taxon-name>: <tp:taxon-name><tp:taxon-name-part taxon-name-part-type="family">Curculionidae</tp:taxon-name-part></tp:taxon-name>: <tp:taxon-name><tp:taxon-name-part taxon-name-part-type="subfamily">Scolytinae</tp:taxon-name-part></tp:taxon-name>).</article-title><source>Zootaxa</source><volume>3875</volume>(<issue>1</issue>): <fpage>1</fpage>–<lpage>82</lpage>. <ext-link xlink:href="10.11646/zootaxa.3875.1.1" ext-link-type="doi" xlink:type="simple">https://doi.org/10.11646/zootaxa.3875.1.1</ext-link></mixed-citation></ref></ref-list></tp:taxon-treatment>
