# Supplementary material for: ﻿New species and newly recorded species of Anisandrus Ferrari, 1867 ambrosia beetles from Thailand (Coleoptera, Curculionidae, Scolytinae, Xyleborini)
Source: Zookeys. 2023 Oct 20;1182:289–306. doi: 10.3897/zookeys.1182.105449 (PMC10612117; doi:10.3897/zookeys.1182.105449)
Supplement: XML Treatment for Anisandrus tanaosi [file zookeys.1182.105449-treatment4.xml]

<!DOCTYPE tp:taxon-treatment
  PUBLIC "-//TaxonX//DTD Taxonomic Treatment Publishing DTD v0 20100105//EN" "tax-treatment-NSO.dtd">
<tp:taxon-treatment xmlns:tp="http://www.plazi.org/taxpub"><tp:treatment-meta><kwd-group><label>Taxon classification</label><kwd>
                <named-content content-type="kingdom">Animalia</named-content>
              </kwd><kwd>
                <named-content content-type="order">Coleoptera</named-content>
              </kwd><kwd>
                <named-content content-type="family">Curculionidae</named-content>
              </kwd></kwd-group><mixed-citation publication-type="journal"><person-group><name><surname>Sittichaya</surname><given-names>Wisut</given-names></name><name><surname>Smith</surname><given-names>Sarah M.</given-names></name><name><surname>Beaver</surname><given-names>Roger A.</given-names></name></person-group><article-title>﻿New species and newly recorded species of <italic><tp:taxon-name><tp:taxon-name-part taxon-name-part-type="genus" reg="Anisandrus">Anisandrus</tp:taxon-name-part></tp:taxon-name></italic> Ferrari, 1867 ambrosia beetles from Thailand (<tp:taxon-name><tp:taxon-name-part taxon-name-part-type="order">Coleoptera</tp:taxon-name-part></tp:taxon-name>, <tp:taxon-name><tp:taxon-name-part taxon-name-part-type="family">Curculionidae</tp:taxon-name-part></tp:taxon-name>, <tp:taxon-name><tp:taxon-name-part taxon-name-part-type="subfamily">Scolytinae</tp:taxon-name-part></tp:taxon-name>, <tp:taxon-name><tp:taxon-name-part taxon-name-part-type="tribe">Xyleborini</tp:taxon-name-part></tp:taxon-name>)</article-title><source>Zookeys</source><day>20</day><month>10</month><year>2023</year><volume>1182</volume><fpage>289</fpage><lpage>306</lpage><pub-id pub-id-type="doi">10.3897/zookeys.1182.105449</pub-id></mixed-citation></tp:treatment-meta><tp:nomenclature><label>﻿</label><tp:taxon-name>
              <object-id xmlns:xlink="http://www.w3.org/1999/xlink" content-type="arpha" xlink:type="simple">FAE32135-40D0-50CB-ADB3-6C38ED257E25</object-id>
              <tp:taxon-name-part taxon-name-part-type="genus" reg="Anisandrus">Anisandrus</tp:taxon-name-part>
              <tp:taxon-name-part taxon-name-part-type="species" reg="tanaosi">tanaosi</tp:taxon-name-part>
              <object-id xmlns:xlink="http://www.w3.org/1999/xlink" content-type="zoobank" xlink:type="simple">https://zoobank.org/4B554589-BDE9-460C-AEAA-6D7208213A80</object-id>
            </tp:taxon-name><tp:taxon-authority>Sittichaya, Smith &amp; Beaver</tp:taxon-authority><tp:taxon-status xmlns:xlink="http://www.w3.org/1999/xlink" xlink:type="simple">sp. nov.</tp:taxon-status><xref ref-type="fig" rid="F3">Fig. 3</xref></tp:nomenclature><tp:treatment-sec sec-type="type material" id="SECID0EUTAE"><title>Type materials.</title><p><bold><italic>Holotype</italic></bold>: female, Thailand, Phetchaburi Province, Kaeng Krachan District, Kaeng Krachan National Park, <named-content xmlns:xlink="http://www.w3.org/1999/xlink" content-type="dwc:verbatimCoordinates" xlink:type="simple"><named-content content-type="geo-json" specific-use="{&#34;type&#34;:&#34;Point&#34;,&#34;coordinates&#34;:[99.362556,12.828778]}" id="NCID0ECUAE" xlink:type="simple">12°49'43.6"N, 99°21'45.2"E</named-content></named-content>, 900 m, low montane forest, ex. <italic><tp:taxon-name><tp:taxon-name-part taxon-name-part-type="genus" reg="Lithocarpus">Lithocarpus</tp:taxon-name-part></tp:taxon-name></italic> sp., 04.x.22, W. Sittichaya (<named-content xmlns:xlink="http://www.w3.org/1999/xlink" content-type="dwc:institutional_code" xlink:title="Albert J. Cook Arthropod Research Collection, Michigan State University" xlink:href="http://grbio.org/institution/michigan-state-university" xlink:type="simple">MSUC</named-content>). <bold><italic>Paratype</italic></bold>: Kanchanaburi Province, Thong Pha Phum District, Thong Pha Phum National Park, <named-content xmlns:xlink="http://www.w3.org/1999/xlink" content-type="dwc:verbatimCoordinates" xlink:type="simple"><named-content content-type="geo-json" specific-use="{&#34;type&#34;:&#34;Point&#34;,&#34;coordinates&#34;:[98.397750,14.694611]}" id="NCID0EYUAE" xlink:type="simple">14°41'40.6"N, 98°23'51.9"E</named-content></named-content>, 940 m, low montane forest, ethanol-baited trap, 11.xii.22, W. Sittichaya (1 <abbrev xmlns:xlink="http://www.w3.org/1999/xlink" xlink:title="Private collection of Wisut Sittichaya, Songkhla" id="ABBRID0E4UAE" xlink:type="simple">WSTC</abbrev>).</p><fig id="F3" position="float" orientation="portrait"><object-id xmlns:xlink="http://www.w3.org/1999/xlink" content-type="doi" xlink:type="simple">10.3897/zookeys.1182.105449.figure3</object-id><object-id xmlns:xlink="http://www.w3.org/1999/xlink" content-type="arpha" xlink:type="simple">AF539B94-ACD1-5496-998A-D382C7FC7056</object-id><label>Figure 3.</label><caption><p><italic><tp:taxon-name><tp:taxon-name-part taxon-name-part-type="genus" reg="Anisandrus">Anisandrus</tp:taxon-name-part><tp:taxon-name-part taxon-name-part-type="species" reg="tanaosi">tanaosi</tp:taxon-name-part></tp:taxon-name></italic> sp. nov. holotype female <bold>A</bold> dorsal view <bold>B</bold> postero-lateral view <bold>C</bold> lateral view <bold>D</bold> frons <bold>E</bold> antenna.</p></caption><graphic xmlns:xlink="http://www.w3.org/1999/xlink" xlink:href="zookeys-1182-289_article-105449__-g003.jpg" position="float" orientation="portrait" xlink:type="simple" id="oo_924012.jpg"><uri content-type="original_file" xlink:type="simple">https://binary.pensoft.net/fig/924012</uri></graphic></fig></tp:treatment-sec><tp:treatment-sec sec-type="Similar species" id="SECID0EDWAE"><title>Similar species.</title><p><italic><tp:taxon-name><tp:taxon-name-part taxon-name-part-type="genus" reg="Anisandrus">A.</tp:taxon-name-part><tp:taxon-name-part taxon-name-part-type="species" reg="auco">auco</tp:taxon-name-part></tp:taxon-name></italic> Smith, Beaver &amp; Cognato, 2020, <italic><tp:taxon-name><tp:taxon-name-part taxon-name-part-type="genus" reg="Anisandrus">A.</tp:taxon-name-part><tp:taxon-name-part taxon-name-part-type="species" reg="cryphaloides">cryphaloides</tp:taxon-name-part></tp:taxon-name></italic> Smith, Beaver &amp; Cognato, 2020, <italic><tp:taxon-name><tp:taxon-name-part taxon-name-part-type="genus" reg="Anisandrus">A.</tp:taxon-name-part><tp:taxon-name-part taxon-name-part-type="species" reg="triton">triton</tp:taxon-name-part></tp:taxon-name></italic> sp. nov.</p></tp:treatment-sec><tp:treatment-sec sec-type="Differential diagnosis" id="SECID0EKXAE"><title>Differential diagnosis.</title><p>2.31–2.70 mm long (mean 2.5; <italic>n</italic> = 2); 2.20–2.25× as long as wide (mean = 2.23; <italic>n</italic> = 2). Small and stout species. Pronotal anterior margin slightly angularly projecting; elytral disc convex, without a saddle-like impression, declivital summit armed with a pair of minute, spinulose granules on interstriae 2, declivital face feebly convex, unarmed. Posterolateral margin rounded, costate only near apex. The species is similar to <italic><tp:taxon-name><tp:taxon-name-part taxon-name-part-type="genus" reg="Anisandrus">A.</tp:taxon-name-part><tp:taxon-name-part taxon-name-part-type="species" reg="auco">auco</tp:taxon-name-part></tp:taxon-name></italic> and <italic><tp:taxon-name><tp:taxon-name-part taxon-name-part-type="genus" reg="Anisandrus">A.</tp:taxon-name-part><tp:taxon-name-part taxon-name-part-type="species" reg="cryphaloides">cryphaloides</tp:taxon-name-part></tp:taxon-name></italic>. It can be distinguished from <italic><tp:taxon-name><tp:taxon-name-part taxon-name-part-type="genus" reg="Anisandrus">A.</tp:taxon-name-part><tp:taxon-name-part taxon-name-part-type="species" reg="auco">auco</tp:taxon-name-part></tp:taxon-name></italic> by the following characters (<italic><tp:taxon-name><tp:taxon-name-part taxon-name-part-type="genus" reg="Anisandrus">A.</tp:taxon-name-part><tp:taxon-name-part taxon-name-part-type="species" reg="tanaosi">tanaosi</tp:taxon-name-part></tp:taxon-name></italic> given first): smaller size (2.3‒2.7 mm long vs 2.9‒3.0 mm); anterior margin of pronotum with seven moderately sized asperities vs four large coarse asperities; more steeply sloping elytral declivity occupying 3/8 of elytral length vs more gently sloping occupying 3/5 of length; dark-brown to black body vs light brown to reddish brown. It can be distinguished from <italic><tp:taxon-name><tp:taxon-name-part taxon-name-part-type="genus" reg="Anisandrus">A.</tp:taxon-name-part><tp:taxon-name-part taxon-name-part-type="species" reg="cryphaloides">cryphaloides</tp:taxon-name-part></tp:taxon-name></italic> by the following characters (<italic><tp:taxon-name><tp:taxon-name-part taxon-name-part-type="genus" reg="Anisandrus">A.</tp:taxon-name-part><tp:taxon-name-part taxon-name-part-type="species" reg="tanaosi">tanaosi</tp:taxon-name-part></tp:taxon-name></italic> given first): pronotum in dorsal view type 0, anterior margin only slightly projecting, with asperities of equal size vs pronotum more strongly conical, type 6, median pair of asperities larger than lateral pairs.</p></tp:treatment-sec><tp:treatment-sec sec-type="description" id="SECID0EWZAE"><title>Description.</title><p><bold>Female.</bold> 2.31–2.70 mm long (mean 2.5; <italic>n</italic> = 2); 2.20–2.25× as long as wide (mean 2.23; <italic>n</italic> = 2). Body dark brown to black, head and prothorax dark brown, elytra and venter black, appendages yellowish brown. Antennae and legs light brown. Body densely covered with greyish-brown setae. <bold><italic>Head</italic></bold>: epistoma entire, transverse, with a row of short hair-like setae, setae sparse. Frons feebly convex to upper level of eyes, weakly reticulate, rugulose-punctate, some rugulosities forming longitudinal lines; each puncture with a moderately long, fine, hair-like setae; a weak, impunctate median ridge extends to upper level of eyes. Eyes feebly emarginate just above antennal insertion, upper part slightly smaller than lower part. Submentum triangular, small, slightly impressed. Antennal scape regularly thick, short, as long as club. Pedicel as wide as scape, shorter than funicle. Funicle 4-segmented, segment 1 as long as pedicel. Club longer than wide, obliquely truncate, type 1; segment 1 corneous, encircling anterior face; segment 2 concave, soft and narrow; sutures absent on posterior face. <bold><italic>Pronotum</italic></bold>: 0.90× as long as wide. In dorsal view, type 0, feebly conical anteriorly, sides convex; anterior margin with a row of seven small, slightly protruding serrations, equal in size to those on anterior slope. In lateral view type 3, short and tall; disc as long as anterior slope, summit at midpoint. Anterior slope with moderately densely spaced, large coarse asperities, becoming lower and more strongly transverse towards summit. Disc alutaceous, subshining with moderately dense, minute granulate punctures, each bearing a short, semi-recumbent, hair-like seta, some longer hair-like setae at margins. Lateral margins obliquely costate. Base transverse, posterior angles angularly rounded. Mycangial tuft present along basal margin, tuft moderately setose, approximately the width of scutellum. <bold><italic>Elytra</italic></bold>: 1.22× as long as wide, 1.42× as long as pronotum. Scutellum broad, large, linguiform, flush with elytra, flat, shiny. Elytral base transverse, edge oblique, humeral angles rounded, parallel-sided in basal 2/3, then broadly rounded to apex. Disc subshiny, broadly convex; striae not impressed, with small, shallow, setose punctures separated by 1.5–2× diameters of a puncture, setae 3× as long as diameter of punctures, recumbent, hair-like; interstriae flat; punctures strongly confused, without granules, setose; setae short, as long as strial setae, erect hair-like. Declivity occupying approximately 3/8 elytra; summit with a pair of spinulose granules on interstriae 2; declivital face feebly convex above, flattened below from interstriae 1–3; striae weakly impressed; strial punctures somewhat larger and deeper than those of disc; interstriae sparsely uniseriate punctate, setae 2× width of an interstria, erect, hair-like. Posterolateral margin rounded, unarmed by granules, costate only close to apex. <bold><italic>Legs</italic></bold>: procoxae contiguous; prosternal coxal piece short, inconspicuous. Protibiae obliquely triangular, broadest at apical 1/3; posterior face minutely granulate; apical 1/3 of outer margin with six small, socketed denticles, their length as long as basal width. Meso- and metatibiae flattened; outer margins evenly rounded with eight large, socketed denticles.</p><p><bold>Male.</bold> Unknown.</p></tp:treatment-sec><tp:treatment-sec sec-type="etymology" id="SECID0ES1AE"><title>Etymology.</title><p>Tanaosi (ตะนาวศรี), Thai name of the Tenasserim mountain range, in reference to the collection locality of the holotype. Noun in apposition.</p></tp:treatment-sec><tp:treatment-sec sec-type="distribution" id="SECID0EX1AE"><title>Distribution.</title><p>Thailand (Kanchanaburi and Phetchaburi provinces).</p></tp:treatment-sec><tp:treatment-sec sec-type="biology" id="SECID0E31AE"><title>Biology.</title><p>Unknown.</p></tp:treatment-sec></tp:taxon-treatment>
