# Supplementary material for: ﻿New species and newly recorded species of Anisandrus Ferrari, 1867 ambrosia beetles from Thailand (Coleoptera, Curculionidae, Scolytinae, Xyleborini)
Source: Zookeys. 2023 Oct 20;1182:289–306. doi: 10.3897/zookeys.1182.105449 (PMC10612117; doi:10.3897/zookeys.1182.105449)
Supplement: XML Treatment for Anisandrus uniseriatus [file zookeys.1182.105449-treatment6.xml]

<!DOCTYPE tp:taxon-treatment
  PUBLIC "-//TaxonX//DTD Taxonomic Treatment Publishing DTD v0 20100105//EN" "tax-treatment-NSO.dtd">
<tp:taxon-treatment xmlns:tp="http://www.plazi.org/taxpub"><tp:treatment-meta><kwd-group><label>Taxon classification</label><kwd>
                <named-content content-type="kingdom">Animalia</named-content>
              </kwd><kwd>
                <named-content content-type="order">Coleoptera</named-content>
              </kwd><kwd>
                <named-content content-type="family">Curculionidae</named-content>
              </kwd></kwd-group><mixed-citation publication-type="journal"><person-group><name><surname>Sittichaya</surname><given-names>Wisut</given-names></name><name><surname>Smith</surname><given-names>Sarah M.</given-names></name><name><surname>Beaver</surname><given-names>Roger A.</given-names></name></person-group><article-title>﻿New species and newly recorded species of <italic><tp:taxon-name><tp:taxon-name-part taxon-name-part-type="genus" reg="Anisandrus">Anisandrus</tp:taxon-name-part></tp:taxon-name></italic> Ferrari, 1867 ambrosia beetles from Thailand (<tp:taxon-name><tp:taxon-name-part taxon-name-part-type="order">Coleoptera</tp:taxon-name-part></tp:taxon-name>, <tp:taxon-name><tp:taxon-name-part taxon-name-part-type="family">Curculionidae</tp:taxon-name-part></tp:taxon-name>, <tp:taxon-name><tp:taxon-name-part taxon-name-part-type="subfamily">Scolytinae</tp:taxon-name-part></tp:taxon-name>, <tp:taxon-name><tp:taxon-name-part taxon-name-part-type="tribe">Xyleborini</tp:taxon-name-part></tp:taxon-name>)</article-title><source>Zookeys</source><day>20</day><month>10</month><year>2023</year><volume>1182</volume><fpage>289</fpage><lpage>306</lpage><pub-id pub-id-type="doi">10.3897/zookeys.1182.105449</pub-id></mixed-citation></tp:treatment-meta><tp:nomenclature><label>﻿</label><tp:taxon-name>
              <object-id xmlns:xlink="http://www.w3.org/1999/xlink" content-type="arpha" xlink:type="simple">316E1949-8C87-56D6-BDF0-67E93C658D83</object-id>
              <tp:taxon-name-part taxon-name-part-type="genus" reg="Anisandrus">Anisandrus</tp:taxon-name-part>
              <tp:taxon-name-part taxon-name-part-type="species" reg="uniseriatus">uniseriatus</tp:taxon-name-part>
              <object-id xmlns:xlink="http://www.w3.org/1999/xlink" content-type="zoobank" xlink:type="simple">https://zoobank.org/A00B2A08-2C6F-4922-8620-4EBDF881F1A4</object-id>
            </tp:taxon-name><tp:taxon-authority>Sittichaya, Smith &amp; Beaver</tp:taxon-authority><tp:taxon-status xmlns:xlink="http://www.w3.org/1999/xlink" xlink:type="simple">sp. nov.</tp:taxon-status><xref ref-type="fig" rid="F5">Fig. 5</xref></tp:nomenclature><tp:treatment-sec sec-type="type material" id="SECID0ERDAG"><title>Type material.</title><p><bold><italic>Holotype</italic></bold>, female, Thailand, Nan Province, Pua District, Doi Phu Kha National Park, <named-content xmlns:xlink="http://www.w3.org/1999/xlink" content-type="dwc:verbatimCoordinates" xlink:type="simple"><named-content content-type="geo-json" specific-use="{&#34;type&#34;:&#34;Point&#34;,&#34;coordinates&#34;:[101.105472,19.174278]}" id="NCID0E6DAG" xlink:type="simple">19°10'27.4"N, 101°06'19.7"E</named-content></named-content>, 1660 m, montane forest, ethanol-baited traps, 01.viii.19 W. Sittichaya (<named-content xmlns:xlink="http://www.w3.org/1999/xlink" content-type="dwc:institutional_code" xlink:title="Albert J. Cook Arthropod Research Collection, Michigan State University" xlink:href="http://grbio.org/institution/michigan-state-university" xlink:type="simple">MSUC</named-content>). <bold><italic>Paratypes</italic></bold>: same as holotype except: 30.vi.19 (2) (1, <named-content xmlns:xlink="http://www.w3.org/1999/xlink" content-type="dwc:institutional_code" xlink:title="Naturhistorisches Museum Wien" xlink:href="http://grbio.org/institution/naturhistorisches-museum-wien-0" xlink:type="simple">NHMW</named-content>; 1, <abbrev xmlns:xlink="http://www.w3.org/1999/xlink" xlink:title="Roger A. Beaver collection, Chiang Mai" id="ABBRID0EPEAG" xlink:type="simple">RABC</abbrev>); same as holotype except: 10.x.19 (2) (1, <abbrev xmlns:xlink="http://www.w3.org/1999/xlink" xlink:title="Natural History Museum of the National Science Museum" id="ABBRID0ETEAG" xlink:type="simple">THNHM</abbrev>; 1, <abbrev xmlns:xlink="http://www.w3.org/1999/xlink" xlink:title="Private collection of Wisut Sittichaya, Songkhla" id="ABBRID0EXEAG" xlink:type="simple">WSTC</abbrev>).</p><fig id="F5" position="float" orientation="portrait"><object-id xmlns:xlink="http://www.w3.org/1999/xlink" content-type="doi" xlink:type="simple">10.3897/zookeys.1182.105449.figure5</object-id><object-id xmlns:xlink="http://www.w3.org/1999/xlink" content-type="arpha" xlink:type="simple">7B5AD795-B298-5063-9E7E-3D218823C991</object-id><label>Figure 5.</label><caption><p><italic><tp:taxon-name><tp:taxon-name-part taxon-name-part-type="genus" reg="Anisandrus">Anisandrus</tp:taxon-name-part><tp:taxon-name-part taxon-name-part-type="species" reg="uniseriatus">uniseriatus</tp:taxon-name-part></tp:taxon-name></italic><bold>sp. nov.</bold> holotype female <bold>A</bold> dorsal view <bold>B</bold> lateral view <bold>C</bold> postero-lateral view <bold>D</bold> frons <bold>E</bold> venter and antennae <bold>F</bold> declivital face.</p></caption><graphic xmlns:xlink="http://www.w3.org/1999/xlink" xlink:href="zookeys-1182-289_article-105449__-g005.jpg" position="float" orientation="portrait" xlink:type="simple" id="oo_924014.jpg"><uri content-type="original_file" xlink:type="simple">https://binary.pensoft.net/fig/924014</uri></graphic></fig></tp:treatment-sec><tp:treatment-sec sec-type="Similar species" id="SECID0EBGAG"><title>Similar species.</title><p><italic><tp:taxon-name><tp:taxon-name-part taxon-name-part-type="genus" reg="Anisandrus">Anisandrus</tp:taxon-name-part><tp:taxon-name-part taxon-name-part-type="species" reg="carinensis">carinensis</tp:taxon-name-part></tp:taxon-name></italic>.</p></tp:treatment-sec><tp:treatment-sec sec-type="Differential diagnosis" id="SECID0ESGAG"><title>Differential diagnosis.</title><p>4.0–4.32 mm long (mean 4.20 mm; <italic>n</italic> = 5); 2.32–2.60× as long as wide (mean 2.44 mm; <italic>n</italic> = 5). Species large, robust; body yellowish brown, covered with long erect hair-like setae; pronotal anterior margin broadly rounded and armed with a row of serrations; mesonotal mycangial tuft absent; antennal club type 1 with segment 1 encircling anterior face; elytral disc with a weak transverse saddle-like depression; interstriae uniseriate granulate; declivital interstriae 1 and 3 armed by four or five unequally sized tubercles; elytral apex angularly rounded.</p><p>This species is closely related to <italic><tp:taxon-name><tp:taxon-name-part taxon-name-part-type="genus" reg="Anisandrus">A.</tp:taxon-name-part><tp:taxon-name-part taxon-name-part-type="species" reg="carinensis">carinensis</tp:taxon-name-part></tp:taxon-name></italic> but is distinguished by the following characteristics (<italic><tp:taxon-name><tp:taxon-name-part taxon-name-part-type="genus" reg="Anisandrus">A.</tp:taxon-name-part><tp:taxon-name-part taxon-name-part-type="species" reg="uniseriatus">uniseriatus</tp:taxon-name-part></tp:taxon-name></italic> given first): discal interstria uniseriate granulate-punctate vs biseriate granulate-punctate; angularly rounded apex vs broadly rounded elytral apex.</p></tp:treatment-sec><tp:treatment-sec sec-type="description" id="SECID0EUHAG"><title>Description.</title><p><bold>Female.</bold> 4.0–4.32 mm long (mean 4.20 mm; <italic>n</italic> = 5); 2.32–2.60× as long as wide (mean 2.44 mm; <italic>n</italic> = 5). Body yellowish brown to reddish brown, declivity darker. Head, legs, and antennae light brown. <bold><italic>Head</italic></bold>: epistoma entire, transverse, with a row of golden, long and thick hair-like setae. Frons flat to upper level of eyes, shining, with sparse small granules, each with a fine, long, erect hair-like seta; median line narrowly elevated to upper margin of eyes, glabrous strongly shining. Vertex convex, reticulate, with longitudinal shallow rugae and punctures. Eyes shallowly emarginate just above antennal insertion, upper part smaller than lower part. Submentum large, distinctly triangular, slightly impressed. Antennal scape regularly thick, as long as club. Pedicel as wide as scape, shorter than funicle. Funicle 4-segmented, segment 1 shorter than pedicel. Club wider than long, obliquely truncate, type 1; segment 1 corneous, transverse, occupying basal 2/5, encircling anterior face; segment 2 narrow, concave, corneous; sutures absent on posterior face. <bold><italic>Pronotum</italic></bold>: 0.89× as long as wide. In dorsal view basic, type 2, sides parallel in basal 1/2, rounded anteriorly; anterior margin without distinct serrations. In lateral view basic, type 0, disc as long as anterior slope, summit at apical 2/5. Anterior slope with densely placed asperities of very variable size, becoming lower and more strongly transverse towards summit. Disc shining, with densely placed, minute asperities and granules, arranged approximately concentrically behind summit; vestiture of long, erect hair-like setae interspersed with shorter, more abundant, semi-recumbent setae directed antero-medially; some longer hair-like setae on convex lateral margins. Base transverse, posterior angles rounded. Mycangial tuft absent. <bold><italic>Elytra</italic></bold>: 1.55× as long as wide, 1.75× as long as pronotum. Scutellum narrow, moderately sized, linguiform, flush with elytra, flat, shiny. Elytral bases transverse, edge oblique, humeral angles rounded; elytra parallel-sided in basal 2/3, then broadly rounded to apex; surface shiny. Disc with a very slight, transverse, saddle-like depression in middle; only striae 1 impressed, its punctures coarse, shallow, regularly placed, separated by about the diameter of a puncture, and bearing fine, moderately long, hair-like setae; interstriae finely punctate, with some punctures (approximately every second puncture) granulate; interstria 1 uniseriately punctured, but with 2‒3 rows of punctures where widened posteriorly close to declivity; interstria 2 uniseriately punctate along its length; interstriae 3‒5 biseriately punctate close to base, uniseriate posteriorly; granulate punctures on interstriae bearing long, fine, erect hairlike setae, non-granulate punctures with shorter, semi-recumbent setae. Declivity occupying approximately 1/3 of elytra, steeply sloping; declivital face weakly bisulcate between raised interstriae 1 and 3; strial punctures larger and deeper than those of disc; interstriae uniseriate with some punctures replaced by granules or tubercles; interstriae 1 widest at mid-declivity, with 4‒6 larger pointed tubercles, and some smaller granules; interstriae 2 with a few small granules at top of declivity only, narrowed towards apex; interstriae 3 with 5‒7 pointed tubercles, a little smaller than those on interstriae 1; interstrial tubercles and granules bearing long, erect setae 1.5× width of interstriae 2; interstrial punctures with finer, shorter setae. Posterolateral margin of elytra rounded, costate only near apex, unarmed by granules. <bold><italic>Legs</italic></bold>: procoxae contiguous, prosternal coxal piece tall and pointed. Protibiae distinctly triangular, broadest at apical 4/5, posterior face smooth; apical 1/2 of outer margin with five moderately sized socketed denticles, their length slightly longer than basal width. Meso- and metatibiae flattened, obliquely triangular, their apical 1/2 with 5- or 6-socketed denticles on outer margin.</p><p><bold>Male.</bold> Unknown.</p></tp:treatment-sec><tp:treatment-sec sec-type="etymology" id="SECID0EQIAG"><title>Etymology.</title><p>Latin <italic><tp:taxon-name><tp:taxon-name-part taxon-name-part-type="genus" reg="Anisandrus"/><tp:taxon-name-part taxon-name-part-type="species" reg="uniseriatus">uniseriatus</tp:taxon-name-part></tp:taxon-name></italic>: uni- meaning one; series meaning row, in reference to a single row of interstrial setae.</p></tp:treatment-sec><tp:treatment-sec sec-type="distribution" id="SECID0EAJAG"><title>Distribution.</title><p>Thailand (Nan Province).</p></tp:treatment-sec><tp:treatment-sec sec-type="biology" id="SECID0EFJAG"><title>Biology.</title><p>Unknown.</p></tp:treatment-sec></tp:taxon-treatment>
