# Supplementary material for: ﻿New species and newly recorded species of Anisandrus Ferrari, 1867 ambrosia beetles from Thailand (Coleoptera, Curculionidae, Scolytinae, Xyleborini)
Source: Zookeys. 2023 Oct 20;1182:289–306. doi: 10.3897/zookeys.1182.105449 (PMC10612117; doi:10.3897/zookeys.1182.105449)
Supplement: XML Treatment for Anisandrus carinensis [file zookeys.1182.105449-treatment7.xml]

<!DOCTYPE tp:taxon-treatment
  PUBLIC "-//TaxonX//DTD Taxonomic Treatment Publishing DTD v0 20100105//EN" "tax-treatment-NSO.dtd">
<tp:taxon-treatment xmlns:tp="http://www.plazi.org/taxpub"><tp:treatment-meta><kwd-group><label>Taxon classification</label><kwd>
                <named-content content-type="kingdom">Animalia</named-content>
              </kwd><kwd>
                <named-content content-type="order">Coleoptera</named-content>
              </kwd><kwd>
                <named-content content-type="family">Curculionidae</named-content>
              </kwd></kwd-group><mixed-citation publication-type="journal"><person-group><name><surname>Sittichaya</surname><given-names>Wisut</given-names></name><name><surname>Smith</surname><given-names>Sarah M.</given-names></name><name><surname>Beaver</surname><given-names>Roger A.</given-names></name></person-group><article-title>﻿New species and newly recorded species of <italic><tp:taxon-name><tp:taxon-name-part taxon-name-part-type="genus" reg="Anisandrus">Anisandrus</tp:taxon-name-part></tp:taxon-name></italic> Ferrari, 1867 ambrosia beetles from Thailand (<tp:taxon-name><tp:taxon-name-part taxon-name-part-type="order">Coleoptera</tp:taxon-name-part></tp:taxon-name>, <tp:taxon-name><tp:taxon-name-part taxon-name-part-type="family">Curculionidae</tp:taxon-name-part></tp:taxon-name>, <tp:taxon-name><tp:taxon-name-part taxon-name-part-type="subfamily">Scolytinae</tp:taxon-name-part></tp:taxon-name>, <tp:taxon-name><tp:taxon-name-part taxon-name-part-type="tribe">Xyleborini</tp:taxon-name-part></tp:taxon-name>)</article-title><source>Zookeys</source><day>20</day><month>10</month><year>2023</year><volume>1182</volume><fpage>289</fpage><lpage>306</lpage><pub-id pub-id-type="doi">10.3897/zookeys.1182.105449</pub-id></mixed-citation></tp:treatment-meta><tp:nomenclature><label>﻿</label><tp:taxon-name>
              <object-id xmlns:xlink="http://www.w3.org/1999/xlink" content-type="arpha" xlink:type="simple">A3524A02-86C9-556C-91D5-E7D67386108B</object-id>
              <tp:taxon-name-part taxon-name-part-type="genus" reg="Anisandrus">Anisandrus</tp:taxon-name-part>
              <tp:taxon-name-part taxon-name-part-type="species" reg="carinensis">carinensis</tp:taxon-name-part>
            </tp:taxon-name><tp:taxon-authority>(Eggers, 1923)</tp:taxon-authority><xref ref-type="fig" rid="F6">Fig. 6</xref></tp:nomenclature><tp:treatment-sec sec-type="Differential diagnosis" id="SECID0EXKAG"><title>Differential diagnosis.</title><p>3.70–4.26 mm long (mean 4.08; <italic>n</italic> = 7); 2.27–2.35× as long as wide (mean 2.31×; <italic>n</italic> = 7). Moderate to large in size, robust form; body yellowish brown, covered with long erect hair-like setae; pronotal anterior margin broadly rounded and armed with a row of serrations on anterior margin of pronotum; mesonotal mycangial tuft absent; antennal club type 1 with segment 1 encircling anterior face; elytral disc with a weak transverse saddle-like depression; interstriae biseriate granulate; declivital interstriae 1 and 3 armed by four or five unequally sized tubercles; elytral apex broadly rounded.</p><fig id="F6" position="float" orientation="portrait"><object-id xmlns:xlink="http://www.w3.org/1999/xlink" content-type="doi" xlink:type="simple">10.3897/zookeys.1182.105449.figure6</object-id><object-id xmlns:xlink="http://www.w3.org/1999/xlink" content-type="arpha" xlink:type="simple">83930B34-5564-58B3-8EE4-AD77465D32F3</object-id><label>Figure 6.</label><caption><p><italic><tp:taxon-name><tp:taxon-name-part taxon-name-part-type="genus" reg="Anisandrus">Anisandrus</tp:taxon-name-part><tp:taxon-name-part taxon-name-part-type="species" reg="carinensis">carinensis</tp:taxon-name-part></tp:taxon-name></italic> female. <bold>A</bold> dorsal view <bold>B</bold> lateral view.</p></caption><graphic xmlns:xlink="http://www.w3.org/1999/xlink" xlink:href="zookeys-1182-289_article-105449__-g006.jpg" position="float" orientation="portrait" xlink:type="simple" id="oo_924015.jpg"><uri content-type="original_file" xlink:type="simple">https://binary.pensoft.net/fig/924015</uri></graphic></fig></tp:treatment-sec><tp:treatment-sec sec-type="distribution" id="SECID0E4LAG"><title>Thai distribution.</title><p>S: Ranong Province, Suk Samran District, Klong Naka Wildlife Sanctuary, <named-content xmlns:xlink="http://www.w3.org/1999/xlink" content-type="dwc:verbatimCoordinates" xlink:type="simple"><named-content content-type="geo-json" specific-use="{&#34;type&#34;:&#34;Point&#34;,&#34;coordinates&#34;:[98.539806,9.461889]}" id="NCID0EGMAG" xlink:type="simple">9°27'42.8"N, 98°32'23.3"E</named-content></named-content>, 320 m, tropical lowland forest, ethanol-baited traps, 01.iv.14 (4); Suratthani Province, Ban Ta Khun District, Khao Sok National Park, <named-content xmlns:xlink="http://www.w3.org/1999/xlink" content-type="dwc:verbatimCoordinates" xlink:type="simple"><named-content content-type="geo-json" specific-use="{&#34;type&#34;:&#34;Point&#34;,&#34;coordinates&#34;:[98.522000,8.923778]}" id="NCID0EOMAG" xlink:type="simple">8°55'25.6"N, 98°31'19.2"E</named-content></named-content>, 380 m, tropical rain forest, ethanol-baited trap, 01.v.14 (10). W: Kanchanaburi Province, Thong Pha Phum District, Thong Pha Phum National Park, <named-content xmlns:xlink="http://www.w3.org/1999/xlink" content-type="dwc:verbatimCoordinates" xlink:type="simple"><named-content content-type="geo-json" specific-use="{&#34;type&#34;:&#34;Point&#34;,&#34;coordinates&#34;:[98.397750,14.694611]}" id="NCID0EWMAG" xlink:type="simple">14°41'40.6"N, 98°23'51.9"E</named-content></named-content>, 940 m, montane forest, ethanol baited trap, 10.ix.22 (3); all W. Sittichaya.</p></tp:treatment-sec><tp:treatment-sec sec-type="distribution" id="SECID0E2MAG"><title>Other distribution.</title><p>Myanmar (<xref ref-type="bibr" rid="B11">Smith et al. 2020</xref>).</p></tp:treatment-sec><ref-list><ref id="B11"><mixed-citation xmlns:xlink="http://www.w3.org/1999/xlink" xlink:type="simple"><person-group><name name-style="western"><surname>Smith</surname><given-names>SM</given-names></name><name name-style="western"><surname>Beaver</surname><given-names>RA</given-names></name><name name-style="western"><surname>Cognato</surname><given-names>AI</given-names></name></person-group> (<year>2020</year>) <article-title>A monograph of the <tp:taxon-name><tp:taxon-name-part taxon-name-part-type="tribe">Xyleborini</tp:taxon-name-part></tp:taxon-name> (<tp:taxon-name><tp:taxon-name-part taxon-name-part-type="order">Coleoptera</tp:taxon-name-part></tp:taxon-name>, <tp:taxon-name><tp:taxon-name-part taxon-name-part-type="family">Curculionidae</tp:taxon-name-part></tp:taxon-name>, <tp:taxon-name><tp:taxon-name-part taxon-name-part-type="subfamily">Scolytinae</tp:taxon-name-part></tp:taxon-name>) of the Indochinese Peninsula (except Malaysia) and China.</article-title><source>ZooKeys</source><volume>983</volume>: <fpage>1</fpage>–<lpage>442</lpage>. <ext-link xlink:href="10.3897/zookeys.983.52630" ext-link-type="doi" xlink:type="simple">https://doi.org/10.3897/zookeys.983.52630</ext-link></mixed-citation></ref></ref-list></tp:taxon-treatment>
